# Supplementary material for: ESBL-producing Escherichia coli in wastewater from German slaughterhouses
Source: One Health. 2025 Sep 3;21:101189. doi: 10.1016/j.onehlt.2025.101189 (PMC12451283; doi:10.1016/j.onehlt.2025.101189)
Supplement: Supplementary file 2 — Supplementary material 2 Resuslts of the WGS analysis [file mmc2.xlsx]

## Sheet: Tabelle1
Supplementary Table 2: Resuslts of the WGS analysis
Designation	Slaughterhouse	Day of sampling	ST	aac(3)-lla_6	aac(6')-lb-cr_1	aadA2_1	aadA5_1	ant(2")-la_1	ant(3")-la_1	aph(3')-la_1	aph(3')-la_7	aph(3")-lb_2	aph(3")-lb_5	aph(6)-ld_1	blaCARB-16_1	blaCMY-2_1	blaCTX-M-1_1	blaCTX-M-15_1	blaCTX-M-27_1	blaCTX-M-55_1	blaOXA-1_1	blaSHV-12_1	blaTEM-106_1	blaTEM-141_1	blaTEM-1B_1	blaTEM-1C_1	catA1_1	cmlA1_1	dfrA1_10	dfrA14_5	dfrA17_1	dfrA36_1	dfrA5_1	dfrA8_1	floR_2	fosA3_1	fosA7_1	Inu(F)_1	mcr-1.1_1	mdf(A)_1	mef(C)_1	mph(A)_2	mph(G)_1	mph(B)_1	qnrB1_1	qnrB19_1	qnrS1_1	sul1_5	sul2_2
2946	A	2	1276										1	1						1			1												1					1							1		1
2947	A	2	1276										1	1						1			1												1					1							1		1
2948	A	2	1276										1	1						1			1												1					1							1		1
2949	A	2	1276										1	1						1			1												1					1							1		1
2981	A	3	4981				1			1			1	1				1							1						1									1
2982	A	3	4981				1			1			1	1				1							1						1									1
2993	A	3	4981				1			1			1	1				1							1						1									1
2994	B	3	4981				1			1			1	1				1							1						1									1
2916	B	1	4981				1			1			1	1				1							1						1									1
2917	B	1	4981				1			1			1	1				1							1						1									1
2942	B	2	/																			1																		1							1
2943	B	2	/																			1																		1							1
2944	B	2	4981															1							1						1									1
2945	B	2	1011																	1																				1
2979	B	3	4981				1			1			1	1				1							1						1									1
2980	B	3	4981				1			1			1	1				1							1						1									1
2983	B	3	/																			1																		1							1
2984	B	3	/																			1																		1							1
3033	B	3	5451	1	1								1	1				1			1				1		1			1									1	1					1				1
3080	B	4	410										1	1				1											1										1	1									1
3081	B	4	533										1	1					1										1						1					1								1	1
3082	B	4	4981				1			1			1	1				1							1						1								1	1
3083	B	4	744				1			1			1	1						1				1			1				1					1				1		1						1
3084	B	4	744				1			1			1	1						1				1			1				1					1				1		1						1
3085	B	4	4981															1																					1	1
3094	B	5	410						1				1	1				1					1						1										1	1									1
3095	B	5	410						1				1	1				1											1										1	1									1
3096	B	5	410						1				1	1				1											1										1	1									1
3097	B	5	2320														1																							1						1
3098	B	5	410						1				1	1				1					1						1										1	1									1
3099	B	5	410						1				1	1				1											1										1	1									1
3109	B	6	410						1				1	1				1					1						1										1	1									1
3110	B	6	10										1	1			1								1					1										1									1
3111	B	6	410						1				1	1				1							1				1										1	1									1
3112	B	6	10										1	1			1								1					1										1									1
3113	B	6	410						1				1	1				1					1						1										1	1									1
3114	B	6	410						1				1	1				1					1						1										1	1									1
2914	C	1	117						1				1	1			1								1		1		1											1				1				1
2915	C	1	540														1																							1
2920	C	1	58			1							1	1			1								1								1					1		1							1
2921	C	1	453									1		1				1							1															1
2938	C	2	4981						1									1								1		1										1		1
2939	C	2	131						1				1	1				1											1											1				1	1			1
2940	C	2	88				1										1														1									1									1
2941	C	2	453									1		1				1							1															1
2985	C	3	75									1		1			1																				1			1
2986	C	3	4981						1									1								1		1										1		1
2987	C	3	4981						1									1								1		1										1		1
2988	C	3	75									1		1			1																				1			1
3086	C	4	58															1																						1							1
3087	C	4	58														1																1							1						1
3088	C	4	58															1																						1							1
3089	C	4	88				1										1														1									1
3100	C	5	88										1	1				1							1								1							1
3101	C	5	75											1	1	1									1									1			1			1	1		1						1
3102	C	5	58				1										1														1									1									1
3103	C	5	10			1			1								1								1				1									1		1		1		1			1	1
3115	C	6	75											1	1	1									1									1			1			1	1		1						1
3116	C	6	131						1				1	1				1											1											1				1	1			1
3117	C	6	88											1				1			1				1				1											1				1				1
3118	C	6	410					1	1									1					1									1			1					1								1	1
2910	D	1	58				1						1	1			1								1					1	1									1	1		1						1
2911	D	1	1665														1																							1	1		1
2912	D	1	871						1								1								1				1											1			1
2913	D	1	1607						1								1																							1	1		1					1
2950	D	2	58										1	1			1								1								1
2951	D	2	10						1								1												1											1	1		1					1
2952	D	2	58				1										1														1									1									1
2953	D	2	75									1		1			1								1												1			1
2989	D	3	1131						1								1												1											1	1		1					1
2990	D	3	348						1			1		1			1												1											1	1		1					1
2991	D	3	10																	1										1					1					1	1		1
2992	D	3	297				1										1														1									1							1		1
3090	D	4	23						1				1	1			1												1											1	1		1					1
3091	D	4	1139				1				1	1		1			1									1					1									1	1		1						1
3092	D	4	410						1								1												1											1								1	1
3093	D	4	297				1										1														1									1									1
3105	D	5	101						1													1																		1							1	1
3106	D	5	101						1														1																	1							1	1
3107	D	5	641										1	1			1								1								1							1	1		1
3108	D	5	117						1				1	1			1								1									1						1								1	1
3119	D	6	4519				1										1														1									1									1
3120	D	6	23										1	1				1							1								1		1					1									1
3121	D	6	410						1				1	1				1											1										1	1									1
3123	D	6	4519				1										1														1									1									1
3124	D	6	7488				1										1														1									1									1
[truncated: 5 more columns]
